# Supplementary material for: Progressive structural capacity loss assessment—A framework for modern reinforced concrete buildings
Source: PLoS One. 2018 Dec 3;13(12):e0208149. doi: 10.1371/journal.pone.0208149 (PMC6277131; doi:10.1371/journal.pone.0208149)
Supplement: S4 Fig — (XLSX) [file pone.0208149.s004.xlsx]

## Sheet: S4 Fig
		Force (X 10^3 KN)	Displacement (mm)
		0	0
		2.15	30.3
		2.36	105
