# Supplementary material for: Progressive structural capacity loss assessment—A framework for modern reinforced concrete buildings
Source: PLoS One. 2018 Dec 3;13(12):e0208149. doi: 10.1371/journal.pone.0208149 (PMC6277131; doi:10.1371/journal.pone.0208149)
Supplement: S5 Fig — a) F-D relationships of replacing link element, 8.14 m in length b) F-D relationships of replacing link element, 4.96 m in length (spring elements F-D relationships for 13m long strut). (XLSX) [file pone.0208149.s005.xlsx]

## Sheet: S5 Fig.
						LENGTH = 13M													Compression
	Compression Phase						0.5			1			Tension Phase						Tension
							Half			Full			Full		Half				100% Capacity			fc'	52	Mpa					capacity	compression				tension
	dis	force		dis	force		Disp.	Force	10^3	Disp. (mm)	Force (KN)		Disp (mm)	Force(KN)	Disp (mm)	Force(KN)			50% Capacity			fy	457	Mpa						yielding		ultimate		yielding		ultimate
	0	0		0	0		0	0	0	0	0	0	0	0	0	0			25% Capacity			Ag	640000	MM2						disp	force	disp	force	disp	force	disp	force
	-2.035	-6186.86		-4.07	-12373.7		2.035	6186.86	6.18686	4.07	12373.7	12.3737	4.07	883.215	2.035	441.607			10% Capacity			Ast	8836	MM2					1	16.28	35117.3	24.42	36913.8	24.42	4043.36	107.448	4285.46
	-4.07	-10954.4		-8.14	-21908.7		4.07	10954.4	10.9544	8.14	21908.7	21.9087	8.14	1766.43	4.07	883.215													0.5	8.14	17558.6	12.21	18456.9	12.21	2021.68	53.724	2142.73
	-8.14	-17558.6		-16.28	-35117.3		8.14	17558.6	17.5586	16.28	35117.3	35.1173	16.28	3532.86	8.14	1766.43		Axial Capacity Eq.		2.55484e+07	N	25548.4	KN						0.25	4.07	8779.31	6.105	9228.45	6.105	1010.84	26.862	1071.37
	-12.21	-18456.9		-24.42	-36913.8		12.21	18456.9	18.4569	24.42	36913.8	36.9138	24.42	4043.36	12.21	2021.68			Yielding force		25548.4	KN							0.1	1.628	3511.73	2.442	3691.38	2.442	404.336	10.7448	428.546
	-16.28	-16971.9		-32.56	-33943.9		16.28	16971.9	16.9719	32.56	33943.9	33.9439	32.56	4043.36	16.28	2021.68			E	33892	MPA
	-20.35	-15101.4		-40.7	-30202.8		20.35	15101.4	15.1014	40.7	30202.8	30.2028	40.7	4043.36	20.35	2021.68			A	640000	MM2
	-40.7	-8309.34		-81.4	-16618.7		40.7	8309.34	8.30934	81.4	16618.7	16.6187	81.4	4043.36	40.7	2021.68			L	8140	MM										100% Capacity Remaining
	-53.724	-5285.64		-107.448	-10571.3		53.724	5285.64	5.28564	107.448	10571.3	10.5713	107.448	4285.46	53.724	2142.73			K	2.66473e+06	N/MM										50% Capacity Remaining
																			YIELD DISP.	F/K	9.58762	MM									25% Capacity Remaining
	compression			tension			compression			tension
	0.25			0.25			0.1			0.1													100% Strength Remaining					100
	Disp. (mm)	Force (KN)		Disp. (mm)	Force (KN)		Disp. (mm)	Force (KN)		Disp. (mm)	Force (KN)		capacity	compression				tension					50% Strength Remaining					0	0	0																		1
	0	0	0	0	0		0	0		0	0			yielding		ultimate		yielding		ultimate			25% Strength Remaining					9.58762	25548.4	25.5484																		0	0
	1.0175	3093.43	3.09343	1.0175	220.804		0.407	1237.37		0.407	88.3215			disp	force	disp	force	disp	force	disp	force							81.4	16618.7	16.6187																		5.83031	25548.4
	2.035	5477.18	5.47718	2.035	441.607		0.814	2190.87		0.814	176.643		1	9.58762	25548.4	107.448	10571.3	24.42	4043.36	107.448	4285.46									0																		49.5	16618.7
	4.07	8779.31	8.77931	4.07	883.215		1.628	3511.73		1.628	353.286		0.5	4.79381	12774.2	53.724	5285.64	12.21	2021.68	53.724	2142.73									0																		0.5
	6.105	9228.45	9.22845	6.105	1010.84		2.442	3691.38		2.442	404.336		0.25	2.39691	6387.1	26.862	2642.82	6.105	1010.84	26.862	1071.37							0	0	0																		0	0
	8.14	8485.97	8.48597	8.14	1010.84		3.256	3394.39		3.256	404.336		0.1	0.958762	2554.84	10.7448	1057.13	2.442	404.336	10.7448	428.546							4.79381	12774.2	12.7742																		2.91516	12774.2
	10.175	7550.7	7.5507	10.175	1010.84		4.07	3020.28		4.07	404.336		0.05	0.479381	1277.42	5.3724	528.564	1.221	202.168	5.3724	214.273							40.7	8309.34	8.30934																		24.75	8309.34
	20.35	4154.67	4.15467	20.35	1010.84		8.14	1661.87		8.14	404.336			2664.73										1						0																		0.25
	26.862	2642.82	2.64282	26.862	1071.37		10.7448	1057.13		10.7448	428.546			2664.73										Disp	Force					0																		0	0
																								9.58762	25548.4			0	0	0																		1.45758	6387.1
							compression			tension																		2.39691	6387.1	6.3871																		12.375	4154.67
							0.05			0.05																		20.35	4154.67	4.15467
							Disp. (mm)	Force (KN)		Disp. (mm)	Force (KN)
	Manual Curve						0	0		0	0
	0	0					0.2035	618.686		0.2035	44.1607
	0.407	1237.37					0.407	1095.44		0.407	88.3215
	0.814	2190.87					0.814	1755.86		0.814	176.643												100
	1.628	3511.73					1.221	1845.69		1.221	202.168												0	0	0
	3.256	3394.39					1.628	1697.19		1.628	202.168												9.58762	25548.4	25.5484
	4.07	3020.28					2.035	1510.14		2.035	202.168												81.4	16618.7	16.6187
							4.07	830.934		4.07	202.168														0
							5.3724	528.564		5.3724	214.273														0
																							0	0	0
																							4.79381	12774.2	12.7742
																							40.7	8309.34	8.30934
																									0
																									0
																							0	0	0
																							2.39691	6387.1	6.3871
																							20.35	4154.67	4.15467
[truncated: 1 more columns]
