# Supplementary material for: Progressive structural capacity loss assessment—A framework for modern reinforced concrete buildings
Source: PLoS One. 2018 Dec 3;13(12):e0208149. doi: 10.1371/journal.pone.0208149 (PMC6277131; doi:10.1371/journal.pone.0208149)
Supplement: S6 Fig — a) F-D relationships of replacing link element, 5.96 m in length b) F-D relationships of replacing link element, 4.9 m in length (spring elements F-D relationships for 10.8 m long strut). (XLSX) [file pone.0208149.s006.xlsx]

## Sheet: S6 Fig.
					LENGTH = 13M												Compression
	Compression Phase					0.5		1			Tension Phase						Tension
						Half		Full			Full		Half				100% Capacity			fc'	52	Mpa					capacity	compression				tension
	dis	force	dis	force		Disp.	Force	Disp. (mm)	Force (KN)		Disp (mm)	Force(KN)	Disp (mm)	Force(KN)			50% Capacity			fy	457	Mpa						yielding		ultimate		yielding		ultimate
	0	0	0	0		0	0	0	0		0	0	0	0			25% Capacity			Ag	640000	MM2						disp	force	disp	force	disp	force	disp	force
	-1.49	-6186.86	-2.98	-12373.7		1.49	6186.86	2.98	12373.7		2.98	883.215	1.49	441.607			10% Capacity			Ast	8836	MM2					1	11.92	35117.3	17.88	36913.8	17.88	4043.36	78.672	4285.46
	-2.98	-10954.4	-5.96	-21908.7		2.98	10954.4	5.96	21908.7		5.96	1766.43	2.98	883.215													0.5	5.96	17558.6	8.94	18456.9	8.94	2021.68	39.336	2142.73
	-5.96	-17558.6	-11.92	-35117.3		5.96	17558.6	11.92	35117.3		11.92	3532.86	5.96	1766.43		Axial Capacity Eq.		2.55484e+07	N	25548.4	KN						0.25	2.98	8779.31	4.47	9228.45	4.47	1010.84	19.668	1071.37
	-8.94	-18456.9	-17.88	-36913.8		8.94	18456.9	17.88	36913.8		17.88	4043.36	8.94	2021.68			Yielding force		25548.4	KN							0.1	1.192	3511.73	1.788	3691.38	1.788	404.336	7.8672	428.546
	-11.92	-16971.9	-23.84	-33943.9		11.92	16971.9	23.84	33943.9		23.84	4043.36	11.92	2021.68			E	33892	MPA
	-14.9	-15101.4	-29.8	-30202.8		14.9	15101.4	29.8	30202.8		29.8	4043.36	14.9	2021.68			A	640000	MM2			1			100% Capacity Remaining
	-29.8	-8309.34	-59.6	-16618.7		29.8	8309.34	59.6	16618.7		59.6	4043.36	29.8	2021.68			L	5960	MM			disp	force		50% Capacity Remaining
	-39.336	-5285.64	-78.672	-10571.3		39.336	5285.64	78.672	10571.3		78.672	4285.46	39.336	2142.73			K	3.63941e+06	N/MM			0	0	0	25% Capacity Remaining																disp	force
																	YIELD DISP.	F/K	7.01993	MM		7.01993	25548.4	25.5484																	0		0	100% Capacity Remaining
	compression		tension			compression		tension														59.6	16618.7	16.6187																	5.77142	25548.4	25.5484	50% Capacity Remaining
	0.25		0.25			0.1		0.1																0																	49	16618.7	16.6187	25% Capacity Remaining
	Disp. (mm)	Force (KN)	Disp. (mm)	Force (KN)		Disp. (mm)	Force (KN)	Disp. (mm)	Force (KN)		capacity	compression				tension						0.5		0																			0
	0	0	0	0		0	0	0	0			yielding		ultimate		yielding		ultimate				0		0																	0.5		0
	0.745	3093.43	0.745	220.804		0.298	1237.37	0.298	88.3215			disp	force	disp	force	disp	force	disp	force			3.50997	12774.2	12.7742																	0		0	0
	1.49	5477.18	1.49	441.607		0.596	2190.87	0.596	176.643		1	7.01993	25548.4	78.672	10571.3	17.88	4043.36	78.672	4285.46			29.8	8309.34	8.30934																	2.88571	12774.2	12.7742
	2.98	8779.31	2.98	883.215		1.192	3511.73	1.192	353.286		0.5	3.50997	12774.2	39.336	5285.64	8.94	2021.68	39.336	2142.73			0.25		0																	24.5	8309.34	8.30934
	4.47	9228.45	4.47	1010.84		1.788	3691.38	1.788	404.336		0.25	1.75498	6387.1	19.668	2642.82	4.47	1010.84	19.668	1071.37			0		0																	0.25		0
	5.96	8485.97	5.96	1010.84		2.384	3394.39	2.384	404.336		0.1	0.701993	2554.84	7.8672	1057.13	1.788	404.336	7.8672	428.546			1.75498	6387.1	6.3871																	0		0
	7.45	7550.7	7.45	1010.84		2.98	3020.28	2.98	404.336		0.05	0.350997	1277.42	3.9336	528.564	0.894	202.168	3.9336	214.273			14.9	4154.67	4.15467																	1.44285	6387.1	6.3871
	14.9	4154.67	14.9	1010.84		5.96	1661.87	5.96	404.336																																12.25	4154.67	4.15467
	19.668	2642.82	19.668	1071.37		7.8672	1057.13	7.8672	428.546
																				disp	force
																				0	0	0
	Manual Curve					compression		tension												7.01993	25548.4	25.5484
	0	0				0.05		0.05												59.6	16618.7	16.6187
	0.298	1237.37				Disp. (mm)	Force (KN)	Disp. (mm)	Force (KN)													0
	0.596	2190.87				0	0	0	0											0.5		0
	1.192	3511.73				0.149	618.686	0.149	44.1607											0		0
	2.384	3394.39				0.298	1095.44	0.298	88.3215											3.50997	12774.2	12.7742
	2.98	3020.28				0.596	1755.86	0.596	176.643											29.8	8309.34	8.30934
						0.894	1845.69	0.894	202.168											0.25		0
						1.192	1697.19	1.192	202.168											0		0
						1.49	1510.14	1.49	202.168											1.75498	6387.1	6.3871
						2.98	830.934	2.98	202.168											14.9	4154.67	4.15467
						3.9336	528.564	3.9336	214.273
