# Supplementary material for: Progressive structural capacity loss assessment—A framework for modern reinforced concrete buildings
Source: PLoS One. 2018 Dec 3;13(12):e0208149. doi: 10.1371/journal.pone.0208149 (PMC6277131; doi:10.1371/journal.pone.0208149)
Supplement: S1 Table — (XLSX) [file pone.0208149.s007.xlsx]

## Sheet: S1 Table
				Modelling parameters for diagonal struts and link elements
				Modelling Parameters	Symbol	Equation
				Axial Capacity in Compression Phase (Using expected strengths)	NC
				Axial Stiffness	K
				Yield Displacement in Compression	Dyc
				Axial Capacity in Tension Phase	NT
				Yield Displacement in Tension	Dyt
