# Supplementary material for: Progressive structural capacity loss assessment—A framework for modern reinforced concrete buildings
Source: PLoS One. 2018 Dec 3;13(12):e0208149. doi: 10.1371/journal.pone.0208149 (PMC6277131; doi:10.1371/journal.pone.0208149)
Supplement: S2 Table — (XLSX) [file pone.0208149.s008.xlsx]

## Sheet: S2 Table
			Forces in Struts and Ties
			Strut ID	Strut Demand Forces (KN)	Tie ID	Tie Demand Forces (KN)	Elongation in Ties (mm)
			128	-3556.01	11	220.07	3.16
			275	-4462.45	16	134.8	1.94
			641	-3606.54
			131	-4360.56	12	211.91	3.04
			236	-3750.26	18	166.2	2.39
			296	-3786.03
			254	-3577.46	14	244.97	3.52
			215	-4416.97	17	196.76	2.83
			299	-3559.84
			212	-4351.08	13	242.07	3.48
			257	-3699.82	15	223.85	3.22
			278	-3795.47
