# Supplementary material for: Progressive structural capacity loss assessment—A framework for modern reinforced concrete buildings
Source: PLoS One. 2018 Dec 3;13(12):e0208149. doi: 10.1371/journal.pone.0208149 (PMC6277131; doi:10.1371/journal.pone.0208149)
Supplement: S4 Table — (XLSX) [file pone.0208149.s010.xlsx]

## Sheet: S4 Table
		Forces in Replacing Link Elements and Ties – 4th Scenario – 75% Capacity Reduced
		Strut ID	Strut Demand Forces (KN)	Replacing Link Element(s) Forces (KN)	Tie ID	Tie Demand Forces (KN)	Elongation in Ties (mm)
		128	Replaced	-3555.35	11	220.07	3.16
		275	Replaced	-4463.52	16	134.8	1.94
		641	Replaced	-3606.54
		131	Replaced	-4360.56	12	211.91	3.04
		236	Replaced	-3761.48	18	166.2	2.39
		296	Replaced	-3786.33
		254	Replaced	-3578.81	14	244.97	3.52
		215	Replaced	-4416.73	17	196.76	2.83
		299	Replaced	-3558.14
		212	Replaced	-4358.88	13	242.07	3.48
		257	Replaced	-3693.62	15	223.85	3.22
		278	Replaced	-3798.63
